# Supplementary material for: Elucidation of Focal Adhesion Kinase as a Modulator of Migration and Invasion and as a Potential Therapeutic Target in Chronic Lymphocytic Leukemia
Source: Cancers (Basel). 2022 Mar 22;14(7):1600. doi: 10.3390/cancers14071600 (PMC8996841; doi:10.3390/cancers14071600)
Supplement: Supplementary file 1 [file cancers-14-01600-s001.zip]

Archive with 1 entries (1 files):
- cancers-1600441-supplementary.pdf
